# Supplementary material for: Reduced inhibition, bursting, and accelerated oscillations drive early hippocampal hyperactivity in Alzheimer’s disease in vivo
Source: Commun Biol. 2026 Mar 28;9:688. doi: 10.1038/s42003-026-09918-y (PMC13195132; doi:10.1038/s42003-026-09918-y)
Supplement: Supplementary file 3 — Supplementary Data [file 42003_2026_9918_MOESM3_ESM.xlsx]

## Sheet: Stat_MainFigs
Fig1
	Formula - measure ~ Genotype + (1|Animal)
	Measure	WT_mean	WT_SE	WT_N	WT_N_Animal	TG_mean	TG_SE	TG_N	TG_N_Animal	N_total	N_total_Animal	df	FStat	p_LM
	E	11.2809	1.00407	32	18	10.3346	1.07941	24	14	56	32	54	0.418572	0.520391
	I	32.7758	3.07275	29	18	24.1555	3.10776	24	14	53	32	51	3.979	0.0514283
	E_I	0.369217	0.0226845	29	18	0.479876	0.0387024	23	14	52	32	50	6.3936	0.0146559
	sEPSCAmplitude	18.8982	1.0172	26	17	17.8008	1.10136	18	12	44	29	42	0.540029	0.466504
	sEPSCFrequency	9.79487	0.786646	26	17	9.94907	0.966704	18	12	44	29	42	0.0045036	0.946813
	sIPSCAmplitude	69.0283	5.76379	21	15	73.3805	7.63856	22	13	43	28	41	0.21391	0.646166
	sIPSCFrequency	4.35317	0.515713	21	15	2.51667	0.37936	22	13	43	28	41	5.98176	0.0188348
Fig2
	Formula - measure ~ Genotype*Sweeps + (1|Animal)
	Measure	Fixed_effect	df	FStat	p_LM
	Frequency	Genotype	243	0.0454	0.8315
		Sweep	243	49.8658	4.2193e-47
		Genotype*Interaction	243	1.208	0.2948
	Formula - measure ~ Genotype + (1|Animal)
	Measure	WT_mean	WT_SE	WT_N	WT_N_Animal	TG_mean	TG_SE	TG_N	TG_N_Animal	N_total	N_total_Animal	df	FStat	p_LM
	RMP - script	-60.3125	1.78353	16	15	-62.0769	1.84829	13	11	29	26	27	0.322071	0.575055
	Ri	108.5	5.43446	16	15	122.231	9.71247	13	11	29	26	27	1.84776	0.185291
	AP threshold	-45.9562	1.03919	16	15	-44.8846	1.46768	13	11	29	26	27	0.609618	0.441724
	amplitude	98.3063	2.82044	16	15	94.6	3.30313	13	11	29	26	27	0.791184	0.381599
	max dv/dt	739.244	57.9287	16	15	694.246	43.0059	13	11	29	26	27	0.385003	0.54014
	width at half height (ms)	0.888125	0.0314274	16	15	0.805385	0.0200197	13	11	29	26	27	4.23625	0.0493402
FOOOF setting, 0.1Hz step, 10s windows, 0.1-100Hz
Fig3. & Suppl. Patch_LFP
Absolute values of band power (PSD ori, 300 Hz)
	Formula - rank(measure) ~ Genotype
	Band	WT_mean	WT_SE	WT_N	TG_mean	TG_SE	TG_N	N_total	df	FStat	p_LM
	'total'	0.0762	0.0045	19	0.0635	0.0044	15	34	32	3.7186	0.0627
Percentages of band power (PSD ori - FOOOF ap fit, 100Hz)
	Formula - rank(measure) ~ Genotype
	Band	WT_mean	WT_SE	WT_N	TG_mean	TG_SE	TG_N	N_total	df	FStat	p_LM
	Slow	0.308	0.025025	19	0.262511	0.0272566	15	34	32	2.0505	0.1619
	Delta	0.587223	0.0196648	19	0.568095	0.0171408	15	34	32	1.4503	0.2373
	Theta	0.0703756	0.00623152	19	0.122474	0.015806	15	34	32	9.2208	0.0047
	Beta	0.0126129	0.00257812	19	0.0184374	0.00377121	15	34	32	1.7361	0.197
	Gamma	0.0114505	0.00253773	19	0.0129164	0.00244996	15	34	32	0.7932	0.3798
	Theta/Delta	0.121111	0.0102687	19	0.219134	0.0310875	15	34	32	9.5315	0.0042
	T+B / S+D	0.0954	0.0112	19	0.1802	0.0283	15	34	32	7.7878	0.0088
Fig4. & Suppl. Patch_EPSC
Absolute values of band power		psd_raw, 0.1-300, 2s window, 0.5Hz step, 90overlap
	Formula - rank(measure) ~ Genotype + (1|Animal)
	Band	WT_mean	WT_SE	WT_N	WT_N_Animal	TG_mean	TG_SE	TG_N	TG_N_Animal	N_total	N_total_Animal	df	FStat	p_LM
	'total'	925.426	213.167	17	14	560.774	142.038	18	12	35	26	33	3.3198	0.0775
Percentages of band power
	Formula - rank(measure) ~ Genotype + (1|Animal)
	Band	WT_mean	WT_SE	WT_N	WT_N_Animal	TG_mean	TG_SE	TG_N	TG_N_Animal	N_total	N_total_Animal	df	FStat	p_LM
	'Slow'	0.1606	0.012	17	14	0.1316	0.0078	18	12	35	26	33	4.6505	0.0384
	'Delta'	0.3128	0.01	17	14	0.3032	0.0103	18	12	35	26	33	0.1697	0.683
	'Theta'	0.2179	0.0127	17	14	0.257	0.0122	18	12	35	26	33	6.2998	0.0172
	'Beta'	0.0414	0.0045	17	14	0.0481	0.0026	18	12	35	26	33	6.09	0.019
	'Gamma'	0.0325	0.0044	17	14	0.0346	0.0035	18	12	35	26	33	0.224	0.6391
	'Theta/Delta'	0.7094	0.0482	17	14	0.8739	0.0594	18	12	35	26	33	5.2869	0.028
	'T+B / S+D'	0.5695	0.0522	17	14	0.7216	0.0483	18	12	35	26	33	8.4742	0.0064
Fig4. & Suppl. Patch_IPSC
Absolute values of band power		psd_raw, 0.1-300, 2s window, 0.5Hz step, 90overlap
	Formula - rank(measure) ~ Genotype + (1|Animal)
	'total'	13117	2695.5	16	14	7866.8	1737.3	19	12	35	26	33	3.2047	0.0826
Percentages of band power
	Formula - rank(measure) ~ Genotype + (1|Animal)
	Band	WT_mean	WT_SE	WT_N	WT_N_Animal	TG_mean	TG_SE	TG_N	TG_N_Animal	N_total	N_total_Animal	df	FStat	p_LME
	'Slow'	0.1564	0.0089	16	14	0.1565	0.0101	19	12	35	26	33	0.1132	0.7386
	'Delta'	0.4045	0.0081	16	14	0.3914	0.0076	19	12	35	26	33	2.8094	0.1032
	'Theta'	0.1959	0.0101	16	14	0.2091	0.0116	19	12	35	26	33	0.1322	0.7185
	'Beta'	0.0181	0.0018	16	14	0.0188	0.0018	19	12	35	26	33	0.0406	0.8416
	'Gamma'	0.0063	0.00077707	16	14	0.0064	0.00079772	19	12	35	26	33	0.0204	0.8873
	'Theta/Delta'	0.4905	0.0309	16	14	0.5409	0.0355	19	12	35	26	33	0.2834	0.5981
	'T+B / S+D'	0.3875	0.0258	16	14	0.4283	0.0343	19	12	35	26	33	0.2529	0.6184
Fig5. EPSC IPSC vector
	Formula - measure ~ Genotype + (1|Animal)
	metric	WT_mean	WT_SE	WT_N	WT_N_Animal	TG_mean	TG_SE	TG_N	TG_N_Animal	N_total	N_total_Animal	df	FStat	p_LME
	EPSC_delta_vector length	0.805944	0.0425469	17	14	0.865341	0.0231215	18	12	35	26	33	1.3956	0.2459
	EPSC_theta_vector length	0.842447	0.0399147	17	14	0.952256	0.0126401	18	12	35	26	33	7.6514	0.0092
	IPSC_delta_vector length	0.762442	0.0615034	16	14	0.803937	0.0355171	19	12	35	26	33	0.1271	0.7237
	IPSC_theta_vector length	0.856311	0.0420259	16	14	0.882143	0.0357529	19	12	35	26	33	0.2139	0.6468
	metric	SumSq_Genotype	DF_Genotype	F_Genotype	p_Genotype	SumSq_Interaction	DF_Interaction	F_Interaction	p_Interaction	repeated ANOVA
	EPSC_delta_phaseLocking_percentage	0.1525	33	0.364	0.5504	0.0457	33	0.1099	0.7423
	EPSC_theta_phaseLocking_percentage	4.6392	33	5.0536	0.0314	5.4751	33	6.6091	0.0148
	IPSC_delta_phaseLocking_percentage	0.079	33	0.2839	0.5977	0.0561	33	0.2517	0.6192
	IPSC_theta_phaseLocking_percentage	1.2723	33	1.895	0.1779	1.064	33	1.7411	0.1961
Fig6.Firing rate
	Formula - measure ~ Genotype
	metric	WT_mean	WT_SE	WT_N	WT_N_Animal	TG_mean	TG_SE	TG_N	TG_N_Animal	N_total	N_total_Animal	df	FStat	p_LM
	E <1Hz	0.4306	0.0413	9	9	0.4297	0.0289	7	7	16	16	14	0.00033778	0.9856
	E 1-5Hz	0.4745	0.0295	9	9	0.49	0.0131	7	7	16	16	14	0.2152	0.6498
	E >5Hz	0.0949	0.0235	9	9	0.0804	0.032	7	7	16	16	14	0.1607	0.6946
	I <25Hz	0.8059	0.0422	9	9	0.9296	0.0318	7	7	16	16	14	5.6435	0.0323
	I 25-40Hz	0.1477	0.0214	9	9	0.0458	0.0209	7	7	16	16	14	12.7302	0.0031
	I >40Hz	0.0464	0.027	9	9	0.0246	0.012	7	7	16	16	14	0.5105	0.4867
Fig7. Bursting
	metric	P values	Kolmogorov–Smirnov test
	ISI distribtuion curve stat (1-5ms)	0.0026
	Formula - measure ~ Genotype + (1|Animal) + (1|Animal:Session)
	metric	WT_mean	WT_SE	WT_N	WT_N_Animal	TG_mean	TG_SE	TG_N	TG_N_Animal	N_total	N_total_Animal	df	FStat	P_LME
	'res_ISI_median'	3.9859	0.0328	229	8	3.7531	0.0532	130	7	359	15	357	1.8924	0.1698
	'res_burst_index'	0.0232	0.0026	229	8	0.0459	0.0071	130	7	359	15	357	2.9948	0.0844
	'res_burst_event_rate'	0.0222	0.006	229	8	0.0901	0.0426	130	7	359	15	357	1.421	0.234
	'mov_ISI_median'	3.999	0.0316	200	9	3.8057	0.0555	114	7	314	16	312	1.5339	0.2165
	'mov_burst_index'	0.0189	0.0022	200	9	0.0294	0.005	114	7	314	16	312	1.6315	0.2024
	'mov_burst_event_rate'	0.0198	0.0045	200	9	0.0842	0.0432	114	7	314	16	312	0.403	0.526
FOOOF setting, 0.1Hz step, 10s windows, 0.1-100Hz
Fig8. & Suppl. Awake_Res
abs of band power (ori, 300Hz)
	Formula - rank(measure) ~ Genotype + (1|Animal)
	total	12916	3443.1	30	9	18062	5956.2	21	7	51	16	49	0.006	0.9387
Percentages of band power (psd_ord - FOOOF AP, 100Hz)
	Formula - rank(measure) ~ Genotype + (1|Animal)
	Band	WT_mean	WT_SE	WT_N	WT_N_Animal	TG_mean	TG_SE	TG_N	TG_N_Animal	N_total	N_total_Animal	df	FStat	p_LM
	Slow	0.100318	0.043006	30	9	0.0551801	0.032834	21	7	51	16	49	0.3324	0.5669
	Delta	0.228915	0.0193251	30	9	0.241388	0.0303406	21	7	51	16	49	0.1314	0.7185
	Theta	0.453764	0.0274501	30	9	0.449729	0.030393	21	7	51	16	49	0.3106	0.5798
	Beta	0.0646565	0.00547073	30	9	0.0860306	0.00706844	21	7	51	16	49	5.5593	0.0224
	Gamma	0.0943145	0.0149896	30	9	0.0942739	0.0148824	21	7	51	16	49	0.1989	0.6576
	Theta/Delta	2.45576	0.243961	30	9	2.53726	0.322502	21	7	51	16	49	0.0024	0.961
	Beta/Theta	0.1582	0.016	30	9	0.2052	0.0185	21	7	51	16	49	4.7207	0.0347
FOOOF setting, 0.1Hz step, 10s windows, 0.1-100Hz
Fig8. & Suppl. Awake_Mov
abs of band power (ori, 300 Hz)
	Formula - rank(measure) ~ Genotype + (1|Animal)
	total	16104	5085.3	30	9	25142	9666.7	21	7	51	16	49	0.0015	0.9693
Percentages of band power (psd_ord - FOOOF AP, 100Hz)
	Formula - rank(measure) ~ Genotype + (1|Animal)
	Band	WT_mean	WT_SE	WT_N	WT_N_Animal	TG_mean	TG_SE	TG_N	TG_N_Animal	N_total	N_total_Animal	df	FStat	p_LM
	Slow	0.153797	0.0447741	30	9	0.0836385	0.0397905	21	7	51	16	49	0.317	0.576
	Delta	0.0968258	0.0200587	30	9	0.0937638	0.0237359	21	7	51	16	49	0.00067692	0.9793
	Theta	0.492265	0.0362454	30	9	0.495391	0.043378	21	7	51	16	49	0.0374	0.8475
	Beta	0.0632303	0.00902629	30	9	0.107906	0.0146775	21	7	51	16	49	7.4077	0.009
	Gamma	0.116541	0.0154319	30	9	0.120428	0.0168363	21	7	51	16	49	0.256	0.6151
	Theta/Delta	21.5781	7.59425	30	9	19.6901	5.93747	21	7	51	16	49	0.0374	0.8475
	Beta/Theta	0.1406	0.0191	30	9	0.316	0.0763	21	7	51	16	49	6.4306	0.0145

## Sheet: Stat_SuppFigs
	S1	Amyloid beta plaque density
		ANOVA summary		Tukey's multiple comparisons test	Mean Diff.	95.00% Cl of diff.	Adjust P
		F	32.67	con young vs. mut young	-0.02852	-0.1993 to 0.1423	0.9649
		P value	<0.0001	con young vs. con old	0	-0.1792 to 0.1792	>0.9999
		R sqaured	0.8376	con young vs. mut old	-0.504	-0.6748 to -0 3332	<0.001
		F(3,19) = 32.67		mut young vs. con old	0.02852	-0.1506 to 0.2077	0.9693
				mut young vs. mut old	-0.4755	-0.6463 to -0.3047	<0.001
				con old vs. mut old	-0.504	-0.6832 to -0.3248	<0.001
	S2	Fig3. & Suppl. Patch_LFP
		Formula - measure ~ Genotype
		Measure	WT_mean	WT_SE	WT_N	TG_mean	TG_SE	TG_N	N_total	df	FStat	p_LM
		Offset	-2.1346	0.0479404	19	-2.15124	0.0756698	15	34	32	0.0493629	0.825588
		Exponent	-1.56984	0.0308147	19	-1.58561	0.0370823	15	34	32	0.084506	0.773157
		Two-sample max-T permutation p = 0.8342 (nPerm=5000)
		Fig8. & Suppl. Awake_Res
		Formula - measure ~ Genotype + (1|Animal) + (1|Animal:Session)
		Measure	WT_mean	WT_SE	WT_N	WT_N_Animal	TG_mean	TG_SE	TG_N	TG_N_Animal	N_total	N_total_Animal	df	FStat	p_LM
		Offset	2.88185	0.124504	30	9	2.98376	0.142338	21	7	51	16	49	0.189239	0.66546
		Exponent	-1.08982	0.0423934	30	9	-1.12171	0.0452956	21	7	51	16	49	0.200181	0.656546
		Two-sample max-T permutation p = 0.6672 (nPerm=5000)
		Fig8. & Suppl. Awake_Mov
		Formula - measure ~ Genotype + (1|Animal) + (1|Animal:Session)
		Measure	WT_mean	WT_SE	WT_N	WT_N_Animal	TG_mean	TG_SE	TG_N	TG_N_Animal	N_total	N_total_Animal	df	FStat	p_LM
		Offset	2.83672	0.0985871	30	9	2.90574	0.12391	21	7	51	16	49	0.0779002	0.781338
		Exponent	-0.968701	0.0445971	30	9	-1.00184	0.0478012	21	7	51	16	49	0.257229	0.614305
		Two-sample max-T permutation p = 0.7842 (nPerm=5000)
	S3	Fig3. & Suppl. Patch_LFP
		Absolute values of periodic power (PSD ori - AP, 100 Hz)
		Formula - measure ~ Genotype + (1|Animal)
		Band	WT_mean	WT_SE	WT_N	TG_mean	TG_SE	TG_N	N_total	df	FStat	p_LM
		'slow'	0.0163	0.0018	19	0.0112	0.0023	15	34	32	5.3135	0.0278
		'delta'	0.0307	0.0031	19	0.0221	0.0018	15	34	32	5.1178	0.0306
		'theta'	0.0034	0.00028734	19	0.0043	0.00057548	15	34	32	3.7279	0.0624
		'beta'	0.00052202	7.7163e-05	19	0.00062706	0.00011145	15	34	32	0.4043	0.5294
		'gamma'	0.00046339	6.1809e-05	19	0.00043828	6.8043e-05	15	34	32	0.00029164	0.9865
	S4
		Running																				Resting
		Ttest																				ttest
		Freq(Hz)	WT_mean	WT_SE	WT_N	TG_mean	TG_SE	TG_N	P value		Freq(Hz)	WT_mean	WT_SE	WT_N	TG_mean	TG_SE	TG_N	P value				Freq(Hz)	WT_mean	WT_SE	WT_N	TG_mean	TG_SE	TG_N	P value		Freq(Hz)	WT_mean	WT_SE	WT_N	TG_mean	TG_SE	TG_N	P value
		1	0.40999	0.0475071	9	0.430002	0.0487215	7	0.77594		5	0.0510446	0.0302318	9	0.00510204	0.00510204	7	0.208399				1	0.499853	0.0485364	9	0.484291	0.0169099	7	0.790256		5	0.11286	0.0369822	9	0.0942177	0.0331668	7	0.721367
		2	0.216419	0.0194611	9	0.204007	0.0285165	7	0.715578		6	0.00925926	0.00925926	9	0.0255102	0.0201945	7	0.44246				2	0.198312	0.0158215	9	0.247495	0.0245005	7	0.1009		6	0.0527521	0.0253988	9	0.0337302	0.0218254	7	0.592417
		3	0.145077	0.0130537	9	0.137176	0.0224998	7	0.753441		7	0.0426535	0.0213855	9	0.0358119	0.0141713	7	0.8064				3	0.122896	0.0168666	9	0.104002	0.0155518	7	0.436305		7	0.0800099	0.0279372	9	0.080839	0.0450698	7	0.987175
		4	0.0807351	0.0131244	9	0.0979181	0.0227943	7	0.501709		8	0.0349197	0.0112731	9	0.0619406	0.0461087	7	0.532876				4	0.061991	0.01467	9	0.0368634	0.0100725	7	0.205645		8	0.0587501	0.024499	9	0.165268	0.041584	7	0.0357124
		5	0.0462877	0.00879783	9	0.0424095	0.0134007	7	0.805138		9	0.0562402	0.0157835	9	0.0323129	0.0165762	7	0.31834				5	0.0577916	0.0127482	9	0.057695	0.010853	7	0.995644		9	0.0756182	0.0242256	9	0.0430461	0.0296083	7	0.404273
		6	0.0349938	0.0101843	9	0.0342328	0.0171466	7	0.968547		10	0.0577614	0.0213054	9	0.0272109	0.0204082	7	0.328421				6	0.0180699	0.0071523	9	0.0410218	0.0161129	7	0.180103		10	0.0740811	0.0238271	9	0.0600529	0.0462237	7	0.777423
		7	0.0177796	0.00536996	9	0.0137594	0.0100798	7	0.71345		11	0.0108796	0.00777792	9	0.154143	0.0652503	7	0.0262002				7	0.0161521	0.00555717	9	0.0158159	0.0128226	7	0.979523		11	0.0614525	0.0163353	9	0.181746	0.137665	7	0.339349
		8	0.0154634	0.00843313	9	0.014519	0.00857645	7	0.93941		12	0.0305782	0.013006	9	0.104824	0.0693089	7	0.253152				8	0.0139863	0.00538509	9	0.00141443	0.00141443	7	0.0649507		12	0.010101	0.010101	9	0.0431406	0.0177856	7	0.10974
		9	0.0211047	0.00636945	9	0.0216901	0.0109417	7	0.96181		13	0.015493	0.00805602	9	0.00680272	0.00680272	7	0.440882				9	0.00712789	0.00284847	9	0.00857316	0.00591703	7	0.816295		13	0.060207	0.0293315	9	0.0222222	0.0151419	7	0.309663
		10	0.0121494	0.00435595	9	0.00428571	0.00428571	7	0.227284		14	0.0263047	0.0133789	9	0.012987	0.012987	7	0.495591				10	0.00382025	0.00254962	9	0.00282885	0.00282885	7	0.798973		14	0.0559372	0.0362056	9	0.030291	0.0176432	7	0.570556
											15	0.0308939	0.0183515	9	0.0255102	0.0201945	7	0.847038													15	0.0511464	0.0364684	9	0.015873	0.015873	7	0.435333
											16	0.0450152	0.0213742	9	0.012987	0.012987	7	0.254093													16	0.0448359	0.0165881	9	0.0453704	0.0193181	7	0.98349
											17	0.0042735	0.0042735	9	0.0238095	0.015587	7	0.197983													17	0.04171	0.0194053	9	0.021164	0.015873	7	0.445135
											18	0.0577592	0.0165144	9	0.0303437	0.0161928	7	0.264395													18	0.0224467	0.0149422	9	0.0226379	0.0113247	7	0.992403
											19	0.0290123	0.0149811	9	0.00680272	0.00680272	7	0.240574													19	0.0193034	0.00992963	9	0.0177249	0.011739	7	0.919237
											20	0.0842415	0.0532829	9	0.0952381	0.0952381	7	0.91653													20	0	0	9	0.0150794	0.00975254	7	0.0982524
											21	0.00584795	0.00584795	9	0.0348273	0.0176755	7	0.106792													21	0.0211048	0.0113239	9	0.0150794	0.00975254	7	0.703144
											22	0.0224671	0.0129379	9	0.0273085	0.0138717	7	0.803698													22	0.00483092	0.00483092	9	0.021164	0.015873	7	0.291953
											23	0.0259259	0.019066	9	0.00680272	0.00680272	7	0.411376													23	0.00879917	0.00585596	9	0	0	7	0.209716
											24	0.0127924	0.00850125	9	0.0177229	0.0116225	7	0.730812													24	0.0237311	0.0129276	9	0.0124339	0.00814969	7	0.502115
											25	0.0218024	0.011089	9	0.0313283	0.0154859	7	0.615194													25	0.00483092	0.00483092	9	0	0	7	0.396337
											26	0.0116809	0.00807581	9	0.0102041	0.0102041	7	0.909969													26	0.016637	0.0113245	9	0.00714286	0.00714286	7	0.519415
											27	0.00584795	0.00584795	9	0.0126208	0.00835321	7	0.504676													27	0.0149319	0.0106381	9	0	0	7	0.239629
											28	0.0185794	0.0102634	9	0.0255102	0.0201945	7	0.748256													28	0.00483092	0.00483092	9	0	0	7	0.396337
											29	0.0178467	0.0104441	9	0.012987	0.012987	7	0.772159													29	0.00653595	0.00653595	9	0.00529101	0.00529101	7	0.88929
											30	0.0355235	0.0189373	9	0.0180891	0.013138	7	0.488275													30	0.00653595	0.00653595	9	0.0204082	0.0204082	7	0.484474
											31	0	0	9	0.0075188	0.0075188	7	0.271149													31	0	0	9	0	0	7	NaN
											32	0.0277778	0.0277778	9	0.0177229	0.0116225	7	0.767317													32	0.010101	0.010101	9	0	0	7	0.396337
											33	0.00584795	0.00584795	9	0	0	7	0.396337													33	0	0	9	0	0	7	NaN
											34	0.0154321	0.0104666	9	0.012987	0.012987	7	0.884169													34	0.00617284	0.00617284	9	0	0	7	0.396337
											35	0.0185794	0.0102634	9	0	0	7	0.135522													35	0	0	9	0.00793651	0.00793651	7	0.271149
											36	0.0259868	0.0112161	9	0.0126208	0.00835321	7	0.380084													36	0	0	9	0	0	7	NaN
											37	0	0	9	0.0143215	0.00926066	7	0.098195													37	0.00617284	0.00617284	9	0.00793651	0.00793651	7	0.860983
											38	0.015949	0.011021	9	0.00680272	0.00680272	7	0.521943													38	0	0	9	0	0	7	NaN
											39	0	0	9	0.012987	0.012987	7	0.271149													39	0	0	9	0	0	7	NaN
											40	0.010101	0.010101	9	0.0075188	0.0075188	7	0.848612													40	0	0	9	0	0	7	NaN
											41	0	0	9	0	0	7	NaN													41	0.00653595	0.00653595	9	0	0	7	0.396337
											42	0.00617284	0.00617284	9	0.0269424	0.015073	7	0.185868													42	0.037037	0.037037	9	0	0	7	0.396337
											43	0.010101	0.010101	9	0	0	7	0.396337													43	0	0	9	0	0	7	NaN
											44	0.017005	0.00971666	9	0	0	7	0.147969													44	0	0	9	0	0	7	NaN
											45	0.00617284	0.00617284	9	0	0	7	0.396337													45	0	0	9	0	0	7	NaN
											46	0	0	9	0	0	7	NaN													46	0	0	9	0	0	7	NaN
											47	0.00347222	0.00347222	9	0	0	7	0.396337													47	0	0	9	0	0	7	NaN
											48	0	0	9	0	0	7	NaN													48	0	0	9	0	0	7	NaN
											49	0.00347222	0.00347222	9	0.00680272	0.00680272	7	0.648148													49	0	0	9	0	0	7	NaN
											50	0.0042735	0.0042735	9	0	0	7	0.396337													50	0	0	9	0	0	7	NaN
											51	0.00740741	0.00740741	9	0	0	7	0.396337													51	0	0	9	0	0	7	NaN
											52	0	0	9	0.0075188	0.0075188	7	0.271149													52	0	0	9	0.0102041	0.0102041	7	0.271149
											53	0	0	9	0	0	7	NaN													53	0	0	9	0	0	7	NaN
											54	0.0042735	0.0042735	9	0	0	7	0.396337													54	0	0	9	0	0	7	NaN
											55	0.0277778	0.0277778	9	0	0	7	0.396337													55	0	0	9	0	0	7	NaN
											56	0.00617284	0.00617284	9	0	0	7	0.396337													56	0	0	9	0	0	7	NaN
											57	0	0	9	0	0	7	NaN													57	0	0	9	0	0	7	NaN
											58	0.00925926	0.00925926	9	0	0	7	0.396337													58	0	0	9	0	0	7	NaN
											59	0.0101215	0.00679806	9	0.0075188	0.0075188	7	0.801742													59	0	0	9	0	0	7	NaN
											60	0	0	9	0	0	7	NaN													60	0	0	9	0	0	7
	S5	10ms RES																15ms RES
		Formula - measure ~ Genotype + (1|Animal) + (1|Animal:Session)																Formula - measure ~ Genotype + (1|Animal) + (1|Animal:Session)
		ValueName	WT_mean	WT_SE	WT_N	WT_N_Animal	TG_mean	TG_SE	TG_N	TG_N_Animal	N_total	N_total_Animal	df	FStat	p_LME			ValueName	WT_mean	WT_SE	WT_N	WT_N_Animal	TG_mean	TG_SE	TG_N	TG_N_Animal	N_total	N_total_Animal	df	FStat	p_LME
		'res_ISI_median'	5.4913	0.0543	414	9	5.0255	0.0779	222	7	636	16	634	2.2601	0.1332			'res_ISI_median'	6.391	0.0803	460	9	5.8621	0.1093	255	7	715	16	713	1.7296	0.1889
		'res_burst_index'	0.0498	0.0032	414	9	0.0616	0.0063	222	7	636	16	634	1.0312	0.3103			'res_burst_index'	0.0658	0.0036	460	9	0.0747	0.0064	255	7	715	16	713	0.1707	0.6796
		'res_burst_event_rate'	0.0429	0.0056	414	9	0.0825	0.0288	222	7	636	16	634	0.472	0.4923			'res_burst_event_rate'	0.0559	0.0061	460	9	0.0867	0.0257	255	7	715	16	713	0.00074969	0.9782
		10ms MOV																15ms MOV
		Formula - measure ~ Genotype + (1|Animal) + (1|Animal:Session)																Formula - measure ~ Genotype + (1|Animal) + (1|Animal:Session)
		ValueName	WT_mean	WT_SE	WT_N	WT_N_Animal	TG_mean	TG_SE	TG_N	TG_N_Animal	N_total	N_total_Animal	df	FStat	p_LME			ValueName	WT_mean	WT_SE	WT_N	WT_N_Animal	TG_mean	TG_SE	TG_N	TG_N_Animal	N_total	N_total_Animal	df	FStat	p_LME
		'mov_ISI_median'	5.2649	0.0544	362	9	4.988	0.0788	194	7	556	16	554	2.0943	0.1484			'mov_ISI_median'	6.1691	0.0807	412	9	5.7846	0.111	222	7	634	16	632	2.3658	0.1245
		'mov_burst_index'	0.0451	0.003	362	9	0.0447	0.0047	194	7	556	16	554	0.0703	0.7911			'mov_burst_index'	0.0606	0.0034	412	9	0.0573	0.0051	222	7	634	16	632	0.0736	0.7863
		'mov_burst_event_rate'	0.0454	0.005	362	9	0.0832	0.0318	194	7	556	16	554	0.0138	0.9066			'mov_burst_event_rate'	0.0622	0.0062	412	9	0.0914	0.0297	222	7	634	16	632	0.0268	0.8699
	S7 C	PV+ interneuron density
		ANOVA summary		Tukey's multiple comparisons test	Mean Diff.	95.00% Cl of diff.	Adjusted P Value
		F	2.917	con young vs. mut young	0.1487	-0.3495 to 0.6470	0.812
		P value	0.0777	con young vs. con old	-0.2527	-0.7510 to 0.2456	0.4641
		R sqaured	0.4217	con young vs. mut old	-0.2681	-0.7664 to 0.2301	0.4157
		F(3,12) = 2.917		mut young vs. con old	-0.4014	-0.8997 to 0.09684	0.1317
				mut young vs. mut old	-0.4169	-0.9152 to 0.08139	0.1134
				con old vs. mut old	-0.01545	-0.5137 to 0.4828	0.9997
	S7 F	SST+ interneuron density
		ANOVA summary		Tukey's multiple comparisons test	Mean Diff	95.00% Cl of diff.	Adjusted P Value
		F	1.3	con young vs. mut young	-0.02953	-0.3727 to 0.3136	0.9938
		P value	0.3195	con young vs. con old	-0.1956	-0.5387 to 0.1475	0.3689
		R sqaured	0.2453	con young vs. mut old	-0.1464	-0.4895 to 0.1968	0.5996
		F(3,12) = 1.300		mut young vs. con old	-0.1661	-0.5092 to 0.1771	0.5019
				mut young vs. mut old	-0.1168	-0.4600 to 0.2263	0.7463
				con old vs. mut old	0.04921	-0.2939 to 0.3923	0.9729
	S8	VGAT density					Gephyrin density					Synapse density
		Unpaired t test					Unpaired t test					Unpaired t test
		P value	0.8277	Mean of column A	287192750		P value	0.2191	Mean of column A	485480442		P value	0.8825	Mean of column A	94184451
		P value summary	ns	Mean of column B	275768970		P value summary	ns	Mean of column B	458903983		P value summary	ns	Mean of column B	90804744
		Significantly different (P < 0.05)?	NO	Difference between means (B -A)± SEM95% confidence interval	-11423780±50260638		Significantly different (P < 0.05)?	NO	Difference between means (B -A)± SEM95% confidence interval	-26576458±19367999		Significantly different (P < 0.05)?	NO	Difference between means (B -A)± SEM95% confidence interval	-3379706±21909825
		One- or two-tailed P value?	Two-tailed	95% confidence interval	-134407130 to 111559570		One- or two-tailed P value?	Two-tailed	95% confidence interval	-73968246 to 20815329		One- or two-tailed P value?	Two-tailed	95% confidence interval	-56991116 to 50231704
		t, df	t=0.2273, df=6	R squared (eta squared)	0.008537		t, df	t=1.372, df=6	R squared (eta squared)	0.2389		t, df	t=0.1543, df=6	R squared (eta squared)	0.00395
		VGAT size							Gephyrin size
		ANOVA summary		Tukey's multiple comparisons test	Mean Diff.	95.00% Cl of diff.	Adjust P		ANOVA summary		Tukey's multiple comparisons test	Mean Diff.	95.00% Cl of diff.	Adjust P
		F	1.719	con young vs. mut young	-0.03477	-0.09597 to 0.02644	0.3717		F	2.377	con young vs. mut young	0.008762	-0.06422 to 0.08174	0.9837
		P value	0.216	con young vs. con old	-0.009811	-0.07102 to 0.05139	0.963		P value	0.1211	con young vs. con old	-0.04747	-0.1205 to 0.02551	0.2664
		R sqaured	0.3006	con young vs. mut old	-0.03945	-0.1007 to 0.02176	0.2731		R sqaured	0.3727	con young vs. mut old	-0.03368	-0.1067 to 0.03931	0.5397
		F(3,12) = 1.719		mut young vs. con old	0.02495	-0.03625 to 0.08616	0.6322		F(3,12) = 2.377		mut young vs. con old	-0.05623	-0.1292 to 0.01675	0.1556
				mut young vs. mut old	-0.004683	-0.06589 to 0.05652	0.9956				mut young vs. mut old	-0.04244	-0.1154 t0 0.03054	0.3529
				con old vs. mut old	-0.02964	-0.09084 to 0.03157	0.5015				con old vs. mut old	0.01379	-0.05919 to 0.08677	0.9417
	S9	MBP and PV colocalisation
		ANOVA summary		Tukey's multiple comparisons test	Mean Diff.	95.00% Cl of diff.	Adjust P
		F	0.4754	con young vs. mut young	1.792	-25.74 to 29.33	0.9973
		P value	0.7052	con young vs. con old	-2.591	30.13 t0 24.94	0.992
		R sqaured	0.1062	con young vs. mut old	-8.563	-36.10 to 18.97	0.7932
		F(3,12) = 0.4752		mut young vs. con old	-4.383	31.92 to 23.15	0.9637
				mut young vs. mut old	-10.36	-37.89 to 17.18	0.6867
				con old vs. mut old	-5.972	-33.51 to 21.56	0.9156
	S10	entire recording session									Running period									Resting period
		Freq(Hz)	WT_mean	WT_SE	WT_N	TG_mean	TG_SE	TG_N	P value		Freq(Hz)	WT_mean	WT_SE	WT_N	TG_mean	TG_SE	TG_N	P value		Freq(Hz)	WT_mean	WT_SE	WT_N	TG_mean	TG_SE	TG_N	P value
		5	0.0119048	0.0119048	6	0.0416667	0.0416667	3	0.38844		5	0	0	6	0	0	3	NaN		5	0.0811966	0.056339	6	0.166667	0.0833333	3	0.416025
		6	0.0119048	0.0119048	6	0	0	3	0.51649		6	0	0	6	0.0416667	0.0416667	3	0.170471		6	0.0673077	0.0443421	6	0	0	3	0.334253
		7	0.0416667	0.0416667	6	0	0	3	0.51649		7	0.0128205	0.0128205	6	0	0	3	0.51649		7	0.0416667	0.0416667	6	0.375	0.314576	3	0.16461
		8	0	0	6	0	0	3	NaN		8	0.0555556	0.0555556	6	0	0	3	0.51649		8	0.179487	0.164583	6	0.125	0.0721688	3	0.830703
		9	0.275794	0.155171	6	0.541667	0.253448	3	0.376039		9	0.0416667	0.0416667	6	0.0416667	0.0416667	3	1		9	0.122863	0.0596399	6	0.0416667	0.0416667	3	0.404157
		10	0.0674603	0.0544389	6	0.0416667	0.0416667	3	0.768336		10	0	0	6	0	0	3	NaN		10	0.0128205	0.0128205	6	0	0	3	0.51649
		11	0.0238095	0.0238095	6	0.0833333	0.0833333	3	0.38844		11	0	0	6	0.125	0.125	3	0.170471		11	0.0544872	0.0410707	6	0	0	3	0.394909
		12	0.109127	0.0597944	6	0	0	3	0.252592		12	0.0811966	0.056339	6	0.333333	0.333333	3	0.3156		12	0	0	6	0.0416667	0.0416667	3	0.170471
		13	0.0119048	0.0119048	6	0	0	3	0.51649		13	0.0128205	0.0128205	6	0	0	3	0.51649		13	0	0	6	0	0	3	NaN
		14	0.0535714	0.0409807	6	0.0416667	0.0416667	3	0.861762		14	0.0128205	0.0128205	6	0	0	3	0.51649		14	0.222222	0.164804	6	0	0	3	0.387625
		15	0.0555556	0.0555556	6	0	0	3	0.51649		15	0.179487	0.164583	6	0.0416667	0.0416667	3	0.587514		15	0.0128205	0.0128205	6	0	0	3	0.51649
		16	0	0	6	0	0	3	NaN		16	0.0416667	0.0416667	6	0	0	3	0.51649		16	0.179487	0.110782	6	0	0	3	0.30496
		17	0	0	6	0	0	3	NaN		17	0	0	6	0	0	3	NaN		17	0.0128205	0.0128205	6	0	0	3	0.51649
		18	0.0119048	0.0119048	6	0	0	3	0.51649		18	0.0128205	0.0128205	6	0	0	3	0.51649		18	0	0	6	0.0416667	0.0416667	3	0.170471
		19	0	0	6	0	0	3	NaN		19	0	0	6	0	0	3	NaN		19	0	0	6	0	0	3	NaN
		20	0	0	6	0	0	3	NaN		20	0.0683761	0.0544599	6	0	0	3	0.419457		20	0	0	6	0.0833333	0.0833333	3	0.170471
		21	0.0555556	0.0555556	6	0	0	3	0.51649		21	0	0	6	0.0833333	0.0833333	3	0.170471		21	0	0	6	0	0	3	NaN
		22	0	0	6	0	0	3	NaN		22	0	0	6	0	0	3	NaN		22	0	0	6	0	0	3	NaN
		23	0	0	6	0.0416667	0.0416667	3	0.170471		23	0	0	6	0	0	3	NaN		23	0	0	6	0	0	3	NaN
		24	0	0	6	0.0416667	0.0416667	3	0.170471		24	0.0544872	0.0410707	6	0	0	3	0.394909		24	0.0128205	0.0128205	6	0	0	3	0.51649
		25	0.222222	0.164804	6	0	0	3	0.387625		25	0.0972222	0.0624228	6	0.0416667	0.0416667	3	0.578454		25	0	0	6	0	0	3	NaN
		26	0	0	6	0	0	3	NaN		26	0	0	6	0.0416667	0.0416667	3	0.170471		26	0	0	6	0	0	3	NaN
		27	0	0	6	0	0	3	NaN		27	0	0	6	0	0	3	NaN		27	0	0	6	0	0	3	NaN
		28	0.0238095	0.0238095	6	0	0	3	0.51649		28	0	0	6	0	0	3	NaN		28	0	0	6	0	0	3	NaN
		29	0	0	6	0.0833333	0.0833333	3	0.170471		29	0.0555556	0.0555556	6	0	0	3	0.51649		29	0	0	6	0	0	3	NaN
		30	0	0	6	0	0	3	NaN		30	0	0	6	0	0	3	NaN		30	0	0	6	0	0	3	NaN
		31	0	0	6	0	0	3	NaN		31	0	0	6	0.0833333	0.0833333	3	0.170471		31	0	0	6	0	0	3	NaN
		32	0.0119048	0.0119048	6	0	0	3	0.51649		32	0.166667	0.166667	6	0	0	3	0.51649		32	0	0	6	0	0	3	NaN
		33	0	0	6	0	0	3	NaN		33	0	0	6	0	0	3	NaN		33	0	0	6	0	0	3	NaN
		34	0	0	6	0	0	3	NaN		34	0	0	6	0	0	3	NaN		34	0	0	6	0	0	3	NaN
		35	0	0	6	0	0	3	NaN		35	0	0	6	0	0	3	NaN		35	0	0	6	0.0833333	0.0833333	3	0.170471
		36	0	0	6	0	0	3	NaN		36	0.0683761	0.0544599	6	0	0	3	0.419457		36	0	0	6	0	0	3	NaN
		37	0	0	6	0	0	3	NaN		37	0	0	6	0.0833333	0.0833333	3	0.170471		37	0	0	6	0	0	3	NaN
		38	0.0119048	0.0119048	6	0	0	3	0.51649		38	0	0	6	0	0	3	NaN		38	0	0	6	0	0	3	NaN
		39	0	0	6	0	0	3	NaN		39	0	0	6	0	0	3	NaN		39	0	0	6	0	0	3	NaN
		40	0	0	6	0.0833333	0.0833333	3	0.170471		40	0	0	6	0	0	3	NaN		40	0	0	6	0	0	3	NaN
		41	0	0	6	0	0	3	NaN		41	0	0	6	0	0	3	NaN		41	0	0	6	0	0	3	NaN
		42	0	0	6	0	0	3	NaN		42	0	0	6	0	0	3	NaN		42	0	0	6	0	0	3	NaN
		43	0	0	6	0	0	3	NaN		43	0	0	6	0	0	3	NaN		43	0	0	6	0	0	3	NaN
		44	0	0	6	0	0	3	NaN		44	0.0128205	0.0128205	6	0	0	3	0.51649		44	0	0	6	0	0	3	NaN
		45	0	0	6	0	0	3	NaN		45	0	0	6	0	0	3	NaN		45	0	0	6	0	0	3	NaN
		46	0	0	6	0	0	3	NaN		46	0	0	6	0	0	3	NaN		46	0	0	6	0	0	3	NaN
		47	0	0	6	0	0	3	NaN		47	0.0128205	0.0128205	6	0	0	3	0.51649		47	0	0	6	0	0	3	NaN
		48	0	0	6	0	0	3	NaN		48	0	0	6	0	0	3	NaN		48	0	0	6	0	0	3	NaN
		49	0	0	6	0	0	3	NaN		49	0.0128205	0.0128205	6	0	0	3	0.51649		49	0	0	6	0	0	3	NaN
		50	0	0	6	0	0	3	NaN		50	0	0	6	0	0	3	NaN		50	0	0	6	0	0	3	NaN
		51	0	0	6	0	0	3	NaN		51	0	0	6	0	0	3	NaN		51	0	0	6	0	0	3	NaN
		52	0	0	6	0	0	3	NaN		52	0	0	6	0	0	3	NaN		52	0	0	6	0.0416667	0.0416667	3	0.170471
		53	0	0	6	0	0	3	NaN		53	0	0	6	0	0	3	NaN		53	0	0	6	0	0	3	NaN
		54	0	0	6	0	0	3	NaN		54	0	0	6	0	0	3	NaN		54	0	0	6	0	0	3	NaN
		55	0	0	6	0	0	3	NaN		55	0	0	6	0	0	3	NaN		55	0	0	6	0	0	3	NaN
		56	0	0	6	0	0	3	NaN		56	0	0	6	0	0	3	NaN		56	0	0	6	0	0	3	NaN
		57	0	0	6	0	0	3	NaN		57	0	0	6	0	0	3	NaN		57	0	0	6	0	0	3	NaN
		58	0	0	6	0	0	3	NaN		58	0	0	6	0	0	3	NaN		58	0	0	6	0	0	3	NaN
		59	0	0	6	0	0	3	NaN		59	0	0	6	0.0833333	0.0833333	3	0.170471		59	0	0	6	0	0	3	NaN
		60	0	0	6	0	0	3	NaN		60	0	0	6	0	0	3	NaN		60	0	0	6	0	0	3	NaN
	S11	Patch_swr
		Formula - measure ~ Genotype + (1|Animal)
		Measure	WT_mean	WT_SE	WT_N	WT_N_Animal	TG_mean	TG_SE	TG_N	TG_N_Animal	N_total	N_total_Animal	df	FStat	p_LM
		mean_duration	0.0642	0.0069	18	18	0.0567	0.004	15	15	33	33	31	0.8593	0.3611
		mean_swr_power	4.1511	0.731	18	18	4.4085	0.4774	15	15	33	33	31	0.0846	0.7731
		mean_n_cycles	11.3431	1.2894	18	18	10.3889	0.867	15	15	33	33	31	0.3688	0.5481
		swr_fr	0.0286	0.0054	18	18	0.0212	0.0047	15	15	33	33	31	1.0737	0.3081
		awake_swr
		Formula - measure ~ Genotype + (1|Animal) + (1|Animal:Session)
		Measure	WT_mean	WT_SE	WT_N	WT_N_Animal	TG_mean	TG_SE	TG_N	TG_N_Animal	N_total	N_total_Animal	df	FStat	p_LM
		mean_duration	0.0794	0.0029	30	9	0.0708	0.0025	19	7	49	16	47	1.8792	0.1769
		mean_swr_power	2.7752	0.1433	30	9	2.0012	0.2611	19	7	49	16	47	3.7563	0.0586
		mean_n_cycles	12.5855	0.5741	30	9	10.8986	0.4811	19	7	49	16	47	1.8973	0.1749
		swr_fr	0.1773	0.0185	30	9	0.1725	0.0264	19	7	49	16	47	0.0818	0.7762
